# Supplementary material for: Type and Frequency in Use of Nutraceutical and Micronutrient Supplementation for the Management of Polycystic Ovary Syndrome: A Systematic Scoping Review
Source: Biomedicines. 2023 Dec 18;11(12):3349. doi: 10.3390/biomedicines11123349 (PMC10742329; doi:10.3390/biomedicines11123349)
Supplement: Supplementary file 1 [file biomedicines-11-03349-s001.zip]

Archive with 1 entries (1 files):
- biomedicines-2758273-supplementary.pdf
